# Supplementary material for: Changing Primary School Children’s Engagement in Active School Travel Using Safe Routes to School Interventions: A Rapid Realist Review
Source: Int J Environ Res Public Health. 2022 Aug 12;19(16):9976. doi: 10.3390/ijerph19169976 (PMC9408451; doi:10.3390/ijerph19169976)
Supplement: Supplementary file 1 [file ijerph-19-09976-s001.zip]

Archive with 3 entries (3 files):
- Supplementary_File_S1.pdf
- Supplementary_File_S2.pdf
- Supplementary_File_S3.pdf
